# Supplementary material for: Two new species of Tardigrada from moss cushions (Grimmia sp.) in a xerothermic habitat in northeast Tennessee (USA, North America), with the first identification of males in the genus Viridiscus
Source: PeerJ. 2020 Nov 23;8:e10251. doi: 10.7717/peerj.10251 (PMC7690296; doi:10.7717/peerj.10251)
Supplement: Supplemental Information 6 [file peerj-08-10251-s006.txt]

>Seq1 [organism=Macrobiotus basiatus] [isolate=USA/NEL/1] cytochrome oxidase subunit I (COI) gene, partial cds; mitochondrial
CAAGACATGCATTTATTATAATTTTTTTTTTTGTAATACCTATTCTAATTGGAGGGTTCGGCAATTGACTCGTTCCCTTAATAATTGGAGCTCCTGATATAGCTTTCCCTCGAATAAATAATTTAAGGTTTTGACTTCTCCCCCCATCGTTTACCCTTATTATAACAAGTACTATAAGAGAACAAGGAGCAGGTACAGGATGAACTGTATACCCCCCCCTATCCCATTTTTTTGCCCATAGAGGACCGAGAGTTGATTTAACAATCTTTTCTCTTCATATCGCAGGAGTATCGTCAATTCTAGGAGCTATTAATTTTATTTCTACTATTATTAATATACGAGCTCCAAACCTATCTCTAGAAAATATGCCTTTATTTGTATGATCTGTCCTAATTACCGCAATCCTTTTACTTTTAGCTTTACCTGTATTGGCAGGAGGAATCACAATACTACTAATAGACCGTAATTTCAACACTTCTTTTTTTGATCCTGCAGGAGGAGGAGACCCTATTTTATACCAACATTTATTC
>Seq2 [organism=Milnesium inceptum] [isolate=USA/Nelson/1] cytochrome oxidase subunit I (COI) gene, partial cds; mitochondrial
AAAGATATTGGTATATTGTATTTTATTTTTGGTATTTGATGTGCTTTTGTAGGTTCAGGTTTAAGTGTGTTAATTCGTCTTGAATTATCTCAGCCTAACACAATATTAATAAGTGAAGATATTTATAATGCTTTTATTACAAGTCATGCTTTAGTAATGATTTTTTTTTTTGTTATACCTGTTTTAATTGGAGGTTTTGGAAATTGATTAGTTCCTCTTATAATTAGATCACCAGATATAGCTTTTCCTCGTATTAATAATGTAAGATTTTGAATATTAGTTGCTTCTTTTGGTTTGTTGCTTTTTAGAATATTTAGGGGTACAGGAGTAGGAGCTGGTTGAACACTATATCCTCCGTTAACTAGGTATAATGGCCATAGCAGTCATGCTGTCGATTATGCAATTTTGTCTTTACATATTGCAGGAGCATCGTCAATTTTTAGTGCACTGAATTTTTTAACGACGATTATTAATATACACTATTTTGGAGTACGAATAGATAAATTACCGTTGTTTGTGTGATCGATTTTTATTACTGCTCTATTGTTAGTTTTGGCTTTACCAGTACTTGCTGGAGCAATTACAATATTAATTTCTGATCGTAATTTCACTACTACATTTTTTGATCCGGCAGGGGGAGGAGATCCTGTTTTATTTCAACATTTATTTTGNTTTTTTGG
