# Supplementary material for: Two new species of Tardigrada from moss cushions (Grimmia sp.) in a xerothermic habitat in northeast Tennessee (USA, North America), with the first identification of males in the genus Viridiscus
Source: PeerJ. 2020 Nov 23;8:e10251. doi: 10.7717/peerj.10251 (PMC7690296; doi:10.7717/peerj.10251)
Supplement: Supplemental Information 7 [file peerj-08-10251-s007.txt]

>Seq1 [organism=Macrobiotus basiatus] [isolate=USA/NEL/1] internal transcribed spacer 2, partial sequence; 28S ribosomal RNA gene, partial sequence
TTGCAGGACTTTGTGAACGTTAATTCTTCGAACGCACATTGCGGCTTTGGGTTGACTGAAGCCATGCCTGGTTGAGGGTCAGTTGAAAAACTAGACTCGTAGTCGTAAGCAAAAGACTACGGATTGTCCGCTTAACGAGCCCTGGTGCCGTTTTCGGATCAAGTTGAGACCAGATGTGTGCGCTCATTGCTGGTGATAGCGTTACCAAAACGCTTTGCTAGTTGGAGCATTCGGCTTTCTTGGCCGTGCGCCGCAGCTGCACAAGCGCCAAGACTGCTTACCAACTGCAAGGTGTGGTTTCACCGGTAGGAGCGCAACGCGTAGACGCATCTGTGAAGCAAACACGGCTCGATACGGACAGCTTTGCCGTTTCACGAGACGTATCAATCATTCTTTGACCTCAGCTCAGACAAGATTACCCGCTGAACTTA
>Seq2 [organism=Macrobiotus basiatus] [isolate=USA/NEL/2] internal transcribed spacer 2, partial sequence; 28S ribosomal RNA gene, partial sequence
ATTGCAGGACTTTGTGAACGTTAATTCTTCGAACGCACATTGCGGCTTTGGGTTGACTGAAGCCATGCCTGGTTGAGGGTCAGTTGAAAAACTAGACTCGTAGTCGTAAGCAAAAGACTACGGATTGTCCGCTTAACGAGCCCTGGTGCCGTTTTCGGATCAAGTTGAGACCAGATGTGTGCGCTCATTGCTGGTGATAGCGTTACCAAAACGCTTTGCTAGTTGGAGCATTCGGCTTTCTTGGCCGTGCGCCGCAGCTGCACAAGCGCCAAGACTGCTTACCAACTGCAAGGTGTGGTTTCACCGGTAGGAGCGCAACGCGTAGACGCATCTGTGAAGCAAACACGGCTCGATACGGACAGCTTTGCCGTTTCACGAGACGTATCAATCATTCTTTGACCTCAGCTCAGACAAGATTACCCGCTGAACTTA
>Seq3 [organism=Macrobiotus basiatus] [isolate=USA/NEL/3] internal transcribed spacer 2, partial sequence; 28S ribosomal RNA gene, partial sequence
TTGCAGGACTTTGTGAACGTTAATTCTTCGAACGCACATTGCGGCTTTGGGTTGACTGAAGCCATGCCTGGTTGAGGGTCAGTTGAAAAACTAGACTCGTAGTCGTAAGCAAAAGACTACGGATTGTCCGCTTAACGAGCCCTGGTGCCGTTTTCGGATCAAGTTGAGACCAGATGTGTGCGCTCATTGCTGGTGATAGCGTTACCAAAACGCTTTGCTAGTTGGAGCATTCGGCTTTCTTGGCCGTGCGCCGCAGCTGCACAAGCGCCAAGACTGCTTACCAACTGCAAGGTGTGGTTTCACCGGTAGGAGCGCAACGCGTAGACGCATCTGTGAAGCAAACACGGCTCGATACGGACAGCTTTGCCGTTTCACGAGACGTATCAATCATTCTTTGACCTCAGCTCAGACAAGATTACCCGCTGAACTTA
>Seq4 [organism=Macrobiotus basiatus] [isolate=USA/NEL/4] internal transcribed spacer 2, partial sequence; 28S ribosomal RNA gene, partial sequence
ATTGCAGGACTTTGTGAACGTTAATTCTTCGAACGCACATTGCGGCTTTGGGTTGACTGAAGCCATGCCTGGTTGAGGGTCAGTTGAAAAACTAGACTCGTAGTCGTAAGCAAAAGACTACGGATTGTCCGCTTAACGAGCCCTGGTGCCGTTTTCGGATCAAGTTGAGACCAGATGTGTGCGCTCATTGCTGGTGATAGCGTTACCAAAACGCTTTGCTAGTTGGAGCATTCGGCTTTCTTGGCCGTGCGCCGCAGCTGCACAAGCGCCAAGACTGCTTACCAACTGCAAGGTGTGGTTTCACCGGTAGGAGCGCAACGCGTAGACGCATCTGTGAAGCAAACACGGCTCGATACGGACAGCTTTGCCGTTTCACGAGACGTATCAATCATTCTTTGACCTCAGCTCAGACAAGATTACCCGCTGAACTTA
>Seq5 [organism=Macrobiotus basiatus] [isolate=USA/NEL/5] internal transcribed spacer 2, partial sequence; 28S ribosomal RNA gene, partial sequence
GCAGGACTTTGTGAACGTTAATTCTTCGAACGCACATTGCGGCTTTGGGTTGACTGAAGCCATGCCTGGTTGAGGGTCAGTTGAAAAACTAGACTCGTAGTCGTAAGCAAAAGACTACGGATTGTCCGCTTAACGAGCCCTGGTGCCGTTTTCGGATCAAGTTGAGACCAGATGTGTGCGCTCATTGCTGGTGATAGCGTTACCAAAACGCTTTGCTAGTTGGAGCATTCGGCTTTCTTGGCCGTGCGCCGCAGCTGCACAAGCGCCAAGACTGCTTACCAACTGCAAGGTGTGGTTTCACCGGTAGGAGCGCAACGCGTAGACGCATCTGTGAAGCAAACACGGCTCGATACGGACAGCTTTGCCGTTTCACGAGACGTATCAATCATTCTTTGACCTCAGCTCAGACAAGATTACCCGCTGAACTTA
>Seq6 [organism=Macrobiotus basiatus] [isolate=USA/NEL/6] internal transcribed spacer 2, partial sequence; 28S ribosomal RNA gene, partial sequence
ATGCAGGACTTTGTGAACGTTAATTCTTCGAACGCACATTGCGGCTTTGGGTTGACTGAAGCCATGCCTGGTTGAGGGTCAGTTGAAAAACTAGACTCGTAGTCGTAAGCAAAAGACTACGGATTGTCCGCTTAACGAGCCCTGGTGCCGTTTTCGGATCAAGTTGAGACCAGATGTGTGCGCTCATTGCTGGTGATAGCGTTACCAAAACGCTTTGCTAGTTGGAGCATTCGGCTTTCTTGGCCGTGCGCCGCAGCTGCACAAGCGCCAAGACTGCTTACCAACTGCAAGGTGTGGTTTCACCGGTAGGAGCGCAACGCGTAGACGCATCTGTGAAGCAAACACGGCTCGATACGGACAGCTTTGCCGTTTCACGAGACGTATCAATCATTCTTTGACCTCAGCTCAGACAAGATTACCCGCTGAACT
